# Supplementary material for: Antimycobacterial Activities of Hydroxamic Acids and Their Iron(II/III), Nickel(II), Copper(II) and Zinc(II) Complexes
Source: Microorganisms. 2023 Oct 23;11(10):2611. doi: 10.3390/microorganisms11102611 (PMC10609363; doi:10.3390/microorganisms11102611)
Supplement: Supplementary file 1 [file microorganisms-11-02611-s001.zip]

Archive with 1 entries (1 files):
- microorganisms-2610359-supplementary.pdf
